# Supplementary material for: Up-regulation of A20/ABIN1 contributes to inefficient M1 macrophage polarization during Hepatitis C virus infection
Source: Virol J. 2015 Sep 17;12:147. doi: 10.1186/s12985-015-0379-0 (PMC4574525; doi:10.1186/s12985-015-0379-0)
Supplement: Additional file 5: Table S1. — Characteristics of the study subjects. (XLS 18 kb) [file 12985_2015_379_MOESM5_ESM.xls]

## Sheet: Sheet1
	Table 1. Characteristics of the study subjects.
	Study subjects	Healthy subjects (n = 30)	Treatment-naïve patients (n = 7)	Patients receiving antiviral treatment (n = 32)
	Age (years), mean (range)	32.3 (24-44)	51.3 (23-69)	45.3 (19-66)
	Gender (male/female)	0/30	2/5	14/18
	ALT(U/l), mean (range)	N/A	77.6 (31-152)	78.2 (11-389)
	HCV viral load (10^5 IU/l), mean (range)	N/A	18.7 (4.4-61.4)	71.8 (0-526.0)
	HCV, hepatitis C virus; N/A, not applicable.
