# Supplementary material for: Up-regulation of A20/ABIN1 contributes to inefficient M1 macrophage polarization during Hepatitis C virus infection
Source: Virol J. 2015 Sep 17;12:147. doi: 10.1186/s12985-015-0379-0 (PMC4574525; doi:10.1186/s12985-015-0379-0)
Supplement: Additional file 6: Table S2 — Primers used in the experiment. (XLS 20 kb) [file 12985_2015_379_MOESM6_ESM.xls]

## Sheet: Sheet1
	Table 2. primers used in the experiment.
	GAPDH sn:	AGGTGAAGGTCGGAGTCAACG
	GAPDH as:	AGGGGTCATTGATGGCAACA
	CD163 sn:	CCAACAAGATGCTGGAGTGAC
	CD163 as:	TGACAGCACTTCCACATTCAAG
	TfR1 sn:	CAGCCCAGCAGAAGCATT
	TfR1 as:	CCAAGAACCGCTTTATCCAG
	CD100 sn:	GAGAAGCAGCATGAGGTGTA
	CD100 as:	ATGACGGATGTGTAGCTGTG
	MMP2 sn:	TCTCCTGACATTGACCTTGGC
	MMP2 as:	CAAGGTGCTGGCTGAGTAGATC
	MMP3 sn:	ATTCCATGGAGCCAGGCTTTC
	MMP3 as:	CATTTGGGTCAAACTCCAACTGTG
	MMP7 sn:	TGAGCTACAGTGGGAACAGG
	MMP7 as:	TCATCGAAGTGAGCATCTCC
	MMP14 sn:	CGCTACGCCATCCAGGGTCTCAAA
	MMP14 as:	CGGTCATCATCGGGCAGCACAAAA
	A20 sn:	GGAAGCTTGTGGCGCTGAA
	A20 as:	TCCAGTTGCCAGCGGAATTTA
	ABIN1 sn:	TGACAAGCCAGCACCAGTCC
	ABIN1 as:	TCAGGAGTGACCACTTCAAATTCAG
	TAX1BP1 sn:	TGCAGCCAGCCTGCTCGAAACTTTA
	TAX1BP1 as:	TGGAGGATCAGGAGCAGTAGGCACA
	CD23 sn	GGAATTGAACGAGAGGAACGAAG
	CD23 as	AAAGCCGCTGGACACCTG
	TNF-a sn	GCGTGTTCATCCGTTCTCTAC
	TNF-a as	TTCTGAGCATCGTAGTTGTTGG
